# Supplementary material for: Mitochondrial Permeability Transition Causes Mitochondrial Reactive Oxygen Species- and Caspase 3-Dependent Atrophy of Single Adult Mouse Skeletal Muscle Fibers
Source: Cells. 2021 Sep 29;10(10):2586. doi: 10.3390/cells10102586 (PMC8534155; doi:10.3390/cells10102586)
Supplement: Supplementary file 1 [file cells-10-02586-s001.zip]

Archive with 1 entries (1 files):
- cells-1363824-supplementary.pdf
